# Supplementary material for: miRNA in Molecular Diagnostics
Source: Bioengineering (Basel). 2022 Sep 9;9(9):459. doi: 10.3390/bioengineering9090459 (PMC9495386; doi:10.3390/bioengineering9090459)
Supplement: Supplementary file 1 [file bioengineering-09-00459-s001.zip]

Archive with 1 entries (1 files):
- bioengineering-1844496-supplementary.pdf
